# Supplementary material for: Proximity proteomics provides a new resource for exploring the function of Afadin and the complexity of cell-cell adherens junctions
Source: Biol Open. 2025 Jan 30;14(2):bio061811. doi: 10.1242/bio.061811 (PMC11810119; doi:10.1242/bio.061811)
Supplement: Table S5. Differential enrichment of proteins identified in parental MDCK cells versus ZOdKD MDCK Cells [file biolopen-14-061811-TableS5.xlsx]

## Sheet: Sheet1
Table S5. Differential enrichment of proteins identified in parental MDCK cells versus ZOdKD MDCK Cells
Gene names	Protein names	Differential enrichment: Parental MDCK cells versus ZOdKD MDCK Cells
ERICH6B	FAM194 C-terminal domain-containing protein	-9.84039
DBT	Dihydrolipoamide acetyltransferase component of pyruvate dehydrogenase complex (EC 2.3.1.-)	-7.40631
ACACB	acetyl-CoA carboxylase (EC 6.4.1.2)	-5.10772
PKP4	Plakophilin 4	-4.19027
ITPR3	Inositol 1,4,5-trisphosphate receptor	-4.17612
ACSF2	Medium-chain acyl-CoA ligase ACSF2, mitochondrial (EC 6.2.1.2)	-3.58822
FARP1	FERM, ARHGEF and pleckstrin domain-containing protein 1 (FERM, RhoGEF and pleckstrin domain-containing protein 1)	-3.46466
ARHGAP32	Rho GTPase activating protein 32	-3.43222
CLMN	Calmin	-3.36662
CYP4A37	Cytochrome P450 4A37	-3.03775
STOM	Stomatin	-2.88329
FLNB	Filamin B	-2.71524
MYO1B	Myosin IB	-2.70508
LIMA1	LIM domain and actin binding 1	-2.67013
VCL	Vinculin (Metavinculin)	-2.48541
FXR1	FMR1 autosomal homolog 1	-2.46285
ACSS1	Acetyl-coenzyme A synthetase (EC 6.2.1.1)	-2.44355
TNKS1BP1	Tankyrase 1 binding protein 1	-2.39332
SORBS2	Sorbin and SH3 domain containing 2	-2.29033
ERBIN	Erbb2 interacting protein	-2.20363
RAB5B	small monomeric GTPase (EC 3.6.5.2)	-1.98417
SIPA1L1	Signal induced proliferation associated 1 like 1	-1.94366
PGK1	Phosphoglycerate kinase (EC 2.7.2.3)	-1.89937
AP2A1	AP-2 complex subunit alpha	-1.88236
MPRIP	Myosin phosphatase Rho interacting protein	-1.7803
PAK4	non-specific serine/threonine protein kinase (EC 2.7.11.1)	-1.70046
LZTS3	Leucine zipper tumor suppressor family member 3	-1.6028
PICALM	Phosphatidylinositol binding clathrin assembly protein	-1.53522
NEDD4L	E3 ubiquitin-protein ligase (EC 2.3.2.26)	-1.52979
PPP1R13B	Protein phosphatase 1 regulatory subunit 13B	-1.47367
UTRN	Utrophin	-1.45333
MYO1E	Myosin IE	-1.43848
WASL	WASP like actin nucleation promoting factor	-1.41762
PLEKHA7	Pleckstrin homology domain containing A7	-1.35308
KIAA1217	KIAA1217	-1.29976
ABR	Active breakpoint cluster region-related protein	-1.17476
SHROOM3	Shroom family member 3	-1.13254
CRIP2	Cysteine-rich protein 2	-1.12189
GAB1	GRB2 associated binding protein 1	-1.1049
NIBAN2	Niban apoptosis regulator 2	-1.09889
COBLL1	Cordon-bleu WH2 repeat protein like 1	-1.04284
SLC25A1	Citrate transport protein	-0.999651
PARD3B	Par-3 family cell polarity regulator beta	-0.926553
ABLIM3	Actin binding LIM protein family member 3	-0.912704
SORBS1	Sorbin and SH3 domain containing 1	-0.852568
PFKL	ATP-dependent 6-phosphofructokinase (ATP-PFK) (Phosphofructokinase) (EC 2.7.1.11) (Phosphohexokinase)	-0.844548
PPL	Periplakin	-0.779477
KIAA1671	KIAA1671	-0.725559
PARD3	Par-3 family cell polarity regulator	-0.707881
ABLIM1	Actin binding LIM protein 1	-0.683788
STAT3	Signal transducer and activator of transcription	-0.669531
KIF5B	Kinesin-like protein	-0.631646
PTBP1	Polypyrimidine tract-binding protein 1	-0.606248
ARHGAP29	Rho GTPase-activating protein 29 (Rho-type GTPase-activating protein 29)	-0.494299
DDX17	DEAD-box helicase 17	-0.439489
ANK3	Ankyrin 3	-0.392926
FRMD4B	FERM domain containing 4B	-0.381857
LUZP1	Leucine zipper protein 1	-0.370389
TP53BP2	Tumor protein p53 binding protein 2	-0.344418
ERC1	ELKS/RAB6-interacting/CAST family member 1	-0.322752
PALM	Paralemmin-1 (Paralemmin)	-0.319456
PLEKHA1	Pleckstrin homology domain containing A1	-0.310757
MARK2	non-specific serine/threonine protein kinase (EC 2.7.11.1)	-0.299479
UACA	Uveal autoantigen with coiled-coil domains and ankyrin repeats	-0.283694
SCRIB	Scribble planar cell polarity protein	-0.274422
PLEKHA6	Pleckstrin homology domain containing A6	-0.25888
LZTS2 LAPSER1	Leucine zipper putative tumor suppressor 2 (Protein LAPSER1)	-0.163517
USP7	Ubiquitin carboxyl-terminal hydrolase 7 (EC 3.4.19.12) (Ubiquitin thioesterase 7) (Ubiquitin-specific-processing protease 7)	-0.130911
CARMIL1	Capping protein regulator and myosin 1 linker 1	-0.0430134
ZDHHC5	Palmitoyltransferase ZDHHC5 (EC 2.3.1.225) (Zinc finger DHHC domain-containing protein 5) (DHHC-5)	-0.0337088
CTNNA1	Catenin alpha 1	-0.0105707
Afdn	Afadin (Afadin adherens junction formation factor) (Protein Af-6)	0
SHROOM2	Uncharacterized protein	0.0479009
KIAA1522	KIAA1522	0.132671
TRIM25	Tripartite motif containing 25	0.146128
MAGI1	Membrane associated guanylate kinase, WW and PDZ domain containing 1	0.155834
DLG1	Disks large homolog 1	0.188176
LMO7	LIM domain 7	0.21282
KHDRBS1	KH RNA binding domain containing, signal transduction associated 1	0.222326
SLITRK4	SLIT and NTRK like family member 4	0.261517
PXN	Paxillin	0.285786
PLEKHA5	Pleckstrin homology domain containing A5	0.286871
NECTIN3	Nectin cell adhesion molecule 3	0.286892
SH3KBP1	SH3 domain containing kinase binding protein 1	0.314607
CORO1C	Coronin	0.317191
CTTN	Cortactin	0.339005
CDK6	Cyclin dependent kinase 6	0.346042
TXNL1	Thioredoxin like 1	0.397888
LASP1	LIM and SH3 domain protein 1	0.431984
SNAP23	Synaptosomal-associated protein	0.539185
BRD4	Bromodomain containing 4	0.542873
EPS8L2	EPS8 like 2	0.550428
OAS1	2'-5' oligoadenylate synthase (EC 2.7.7.84)	0.586361
CRKL	CRK like proto-oncogene, adaptor protein	0.596237
RAP1A	small monomeric GTPase (EC 3.6.5.2)	0.604982
PRUNE1	Prune exopolyphosphatase 1	0.617175
TWF2	Twinfilin actin binding protein 2	0.634778
USP6NL	USP6 N-terminal like	0.714528
RSU1	Ras suppressor protein 1	0.722089
HNRNPK	Heterogeneous nuclear ribonucleoprotein K	0.781176
	Adapter molecule crk	0.856473
PPP1CB	Serine/threonine-protein phosphatase (EC 3.1.3.16)	0.89188
RRBP1	Ribosome binding protein 1	0.893749
PTPN11	protein-tyrosine-phosphatase (EC 3.1.3.48)	0.9542
SIRT2	NAD-dependent protein deacetylase sirtuin-2 (NAD-dependent protein defatty-acylase sirtuin-2) (Regulatory protein SIR2 homolog 2) (SIR2-like protein 2)	0.977273
CTNND1	Catenin delta 1	1.00724
EIF4ENIF1	Eukaryotic translation initiation factor 4E nuclear import factor 1	1.01204
DHX9	RNA helicase (EC 3.6.4.13) (DEAH box protein 9) (Nuclear DNA helicase II)	1.0463
PAK2	non-specific serine/threonine protein kinase (EC 2.7.11.1)	1.10971
DNAJB1	DnaJ heat shock protein family (Hsp40) member B1	1.13593
DIAPH2	Diaphanous related formin 2	1.19975
WDR11	WD repeat domain 11	1.25719
LPP	LIM domain containing preferred translocation partner in lipoma	1.29177
TLN1	Talin 1	1.30641
KANK2	KN motif and ankyrin repeat domain-containing protein 2	1.35012
ABLIM2	Actin binding LIM protein family member 2	1.36401
PPP2R2A	Serine/threonine-protein phosphatase 2A 55 kDa regulatory subunit B	1.40133
CSNK1A1	non-specific serine/threonine protein kinase (EC 2.7.11.1)	1.48575
EPB41	Protein 4.1 (Band 4.1) (Erythrocyte membrane protein band 4.1)	1.52543
LRRFIP1	Uncharacterized protein	1.6327
ANXA1	Annexin	1.71897
EXOC3	Exocyst complex component 3	1.73602
RASSF8	Ras association domain family member 8	1.75856
DVL3	Dishevelled segment polarity protein 3	1.90365
NECTIN2	Nectin cell adhesion molecule 2	1.93094
XRN1	5'-3' exoribonuclease 1	2.11113
CGN	Cingulin	2.16906
VCPIP1	ubiquitinyl hydrolase 1 (EC 3.4.19.12)	2.18937
CD2AP	CD2 associated protein	2.20938
PDLIM5	PDZ and LIM domain 5	2.23978
SH3RF1	E3 ubiquitin-protein ligase SH3RF1 (EC 2.3.2.27) (Plenty of SH3s) (RING-type E3 ubiquitin transferase SH3RF1) (SH3 domain-containing RING finger protein 1)	2.32607
CCDC85C	Coiled-coil domain containing 85C	2.32715
SORBS3	Sorbin and SH3 domain containing 3	2.38092
FAM91A1	Family with sequence similarity 91 member A1	2.39764
DBNL	Drebrin like	2.46119
SF1	Splicing factor 1	2.63631
FERMT2	FERM domain containing kindlin 2	2.83556
	Ladinin 1	2.94897
SEPTIN9	Septin 9	3.0606
EPB41L1	Erythrocyte membrane protein band 4.1 like 1	3.12148
FNBP1L	Formin-binding protein 1-like (Transducer of Cdc42-dependent actin assembly protein 1)	3.23078
VASP	Vasodilator stimulated phosphoprotein	3.53616
TJP3	Tight junction protein 3	3.53756
NCK1	Cytoplasmic protein	3.73134
PDLIM7	PDZ and LIM domain protein 7	3.86605
CXADR	CXADR Ig-like cell adhesion molecule (Coxsackievirus and adenovirus receptor transcriptional variant 4)	3.91699
GRB2	Growth factor receptor bound protein 2	3.93188
EIF4B	Eukaryotic translation initiation factor 4B	3.98932
SWAP70	Switching B cell complex subunit SWAP70	4.01889
MAGI3	Membrane-associated guanylate kinase, WW and PDZ domain-containing protein 3 (Membrane-associated guanylate kinase inverted 3)	4.0396
ZYX	Zyxin	4.18852
LARP1	La ribonucleoprotein 1, translational regulator	4.20736
DPYSL2	Dihydropyrimidinase-related protein 2	4.41755
TJP1	Tight junction protein 1	5.28887
ISG15	ISG15 ubiquitin like modifier	6.6764
TJP2	Tight junction protein 2	7.56886
Table legend: Column A includes the official gene names of the proteins identified. Column B includes the protein name used by the community. In some cases two alternative names are included if both are widely used. Column 3. Differential enrichment in parental MDCK cells versus ZOdKD MDCK Cells. Negative values indicate relative enrichment in ZOdKD cells (highlighted in pink) while positive valu…
